# Supplementary material for: miRSel: Automated extraction of associations between microRNAs and genes from the biomedical literature
Source: BMC Bioinformatics. 2010 Mar 16;11:135. doi: 10.1186/1471-2105-11-135 (PMC2845581; doi:10.1186/1471-2105-11-135)
Supplement: Additional file 1 — Keywords describing miRNA-target relationship types. miRSel aims to categorize detected miRNA-target associations into five different relationship types. relation_keywords.txt maps relationship types to keywords. If miRSel detects such keywords together with a miRNA-target association the corresponding relationship type is assigned. [file 1471-2105-11-135-S1.TXT]

physicalTarget:target|targets|targeting|targeted

Coexpression:co regulate|co regulates|co regulating|co regulated|de regulate|de regulates|de regulated|de regulation|deregulate|deregulates|
deregulated|deregulation|regulate|regulating|regulates|regulated|regulation|correlate|correlates|correlated|deregulated expression|de regulated expression|
down modulation|down modulate|down modulates|down modulated|decreased expression

Repression:repress|represses|repression|down regulate|down regulates|down regulation|down regulations|down-regulations|down-regulated|down regulated|
downregulate|downregulates|downregulated|down regulation|decreased activity|decrease activity|suppress|suppresses|suppresor|suppressor|inhibits|
inhbit|inhbiting|inhibited|inhibition

Induction:Induction|up regulate|up regulates|up regulated|up regulation|upregulate|upregulates|upregulated|upregulation|
increased activity|increase activity|activation|activating|activate|activates

cleavage:cleavage|processing shift|cleaved|cleave
